# Supplementary material for: Does the birth plan match what is relevant to women? Preferences of Spanish women when giving birth
Source: BMC Womens Health. 2024 Jan 15;24:42. doi: 10.1186/s12905-023-02856-5 (PMC10789003; doi:10.1186/s12905-023-02856-5)
Supplement: Supplementary file 1 — Additional file 1. [file 12905_2023_2856_MOESM1_ESM.xlsx]

## Sheet: Hoja1
	Anonymized database with the personal characteristics of the subjects (sociodemographic variables, parity, risk factors and fear of childbirth) and their degree of agreement with the options on environment,accompanying person, pain relief, options during childbirth, immediate postpartum and newborn care.
							W-DEC A	Q1	Q3	Q4	Q6	Q8	Q7	Q9	Q13	Q10	Q11	Q12	Q5	Q2	Q16	Q14	Q15	Q17	Q21	Q24	Q19	Q25	Q26	Q27	Q18	Q20	Q23	Q22	Q30	Q29	Q31	Q28	Q32
SUBJE								It is very important for me that the center should have the best technology. My priority	It is very important for me to have a single room	I value the fact that medical intervention in the center should only be offered when	What I value is the privacy of my home. I prefer to spend my labor at home attended by a	It is important for me that the professionals who are going to attend me introduce	I think it is important to be attended by the same people during my time in labor	It is important to be accompanied by the same professionals who have treated me during	It is important that a health professional or doula should accompany me, as long as	The more professionals that attend me (gynecologists, midwives or pediatricians), the	I would like to be accompanied by my partner or a person I trust throughout the entire	It is important for me to be able to decide at all times who I want to accompany me during	I would like to wear the clothes provided by the hospital	I would like to have as intimate an environment as possible	I would prefer to use non-pharmacological methods to relieve pain during labor	I would like to use epidural analgesia	I would like to use a type of analgesia that I know about (such as hot water baths, local	I want to be informed about any medical intervention that is going to be carried out on me	Although it may limit my movement, I prefer continuous fetal monitoring because I think it	Being put on an intravenous drip gives me security and does not detract from comfort	I want a spontaneous onset of labor and to resort to labor induction only with a clear	I would like to be able to see the baby in a mirror as it comes out	I would like to be able to touch the baby's head when it crowns	I would like to be able to catch the baby	I want to be informed and my consent requested about any medical intervention such as	I want caesarean section be used as a last resort, when there is no other option	I prefer a spontaneous placenta delivery, without any intervention	I prefer active management of the placenta delivery stage, with the help of a drug, if	It is important for me to wait for the umbilical cord to stop beating before clamping it.	It is important for me to start skin-to-skin contact immediately after delivery or	It is important for me to be able to start breastfeeding the baby in the first two hours	It is important for me to stay with my baby at all times	It is important for me that the baby should not receive formula milk unless it is
							Fear of childbirth	is that any unforeseen event related to my health or that of my child can be resolved as		absolutely essential. My priority is a natural delivery whenever possible	midwife who is an expert in home delivery	themselves and inform me about their training/functions		pregnancy (gynecologist, midwife)	possible, during the dilation period	safer I will feel	period	labor					heat, nitrous oxide, lumbar massage, sterile water injections or tens)	and I want my consent to be requested before it is performed	is safer for the baby		medical reason				episiotomy, instrumental delivery (forceps, vacuum, spatulas) or cesarean section			this reduces the possibility of postpartum hemorrhage		cesarean section	of life		essential
	PARITY	AGE	EDUCATION LEVEL	PAID JOB	NACIONALITY	RISK FACTOR	Wijma-A sum	quickly as possible
3	1	29	3	2	1	1	73	4	4	5	1	5	5	3	3	1	5	5	5	5	3	4	4	5	3	3	5	5	5	5	5	4	1	5	4	5	5	5	5
8	2	38	3	2	1	1
9	1	38	3	2	1	1
10	2	37	2	2	1	0
13	2	37	2	2	1	0	71	3	5	5	3	4	4	4	3	2	5	5	2	5	3	3	3	5	3	2	4	4	4	3	5	5	4	2	5	5	5	5	5
14	1	28	2	1	1	1	84	5	5	2	1	4	5	5	4	4	5	5	3	5	1	5	5	5	5	5	5	3	3	3	5	5	5	5	5	5	5	5	5
15	1	42	3	2	1	1	74	5	3	4	2	3	4	3	4	2	5	5	3	5	3	4	4	5	3	5	5	2	3	2	4	4	3	3	3	4	4	4	3
16	2	36	3	1	2	0	87	5	4	4	2	4	5	3	4	3	4	4	3	5	5	2	3	4	3	3	4	2	2	2	5	5	4	3	5	5	5	5	5
20	2	38	2	2	1	0	96	5	5	5	3	4	5	3	4	2	5	5	3	4	3	5	3	5	5	4	4	3	4	3	3	4	3	4	3	5	5	5	4
22	1	28	2	2	1	0	76	4	5	1	2	3	5	4	3	4	5	5	3	4	1	4	3	5	4	4	4	2	2	2	5	4	2	4	3	5	5	5	5
24	1	25	1	1	2	1	69	4	5	5	3	5	5	5	3	2	5	5	3	5	5	1	3	5	5	3	5	1	1	1	5	5	3	4	3	5	5	5	5
26	1	39	3	2	1	0	72	5	3	3	3	2	4	3	5	4	5	4	3	4	3	4	3	4	4	3	4	2	3	3	4	3	3	4	4	5	5	5	5
27	2	42	2	2	1	1	72	5	4	2	1	5	3	3	4	3	5	5	3	5	2	5	3	5	4	3	4	4	3	3	5	3	5	4	3	5	5	5	4
28	1	33	1	2	1	0	80	5	4	3	3	4	5	5	5	3	5	4	4	5	2	4	4	5	3	3	4	3	2	1	4	3	3	3	3	5	5	4	5
31	2	31	1	2	1	0	81	4	4	3	2	5	4	4	3	2	5	5	3	5	1	5	1	5	5	4	4	3	4	3	4	3	3	4	3	5	4	5	2
32	2	32		2	1	1	78	5	5	2	2	4	4	4	2	2	5	5	4	5	4	3	4	4	2	4	5	4	4	4	5	5	5	4	4	5	5	5	5
33	2	32	2	2	1	0	87	4	3	3	2	4	4	5	4	3	5	5	3	4	1	5	3	4	5	5	4	3	3	3	3	3	3	4	3	4	2	5	1
34	1	32	3	2	1	0	96	4	4	3	2	4	5	5	4	3	5	4	3	4	3	3	3	4	3	3	3	4	3	2	5	5	3	4	3	5	5	5	5
37	1	30	3	1	1	1	77	5	4	3	1	4	4	3	4	3	5	5	4	5	3	3	3	5	4	3	4	4	4	3	4	3	3	4	3	5	5	5	5
39	1	43	1	2	2	1	92	5	5	5	1	5	4	4	4	5	5	4	4	4	2	4	2	5	4	3	5	4	5	4	5	5	4	4	3	5	5	5	5
41	1	31	3	2	1	0	87	5	4	5	2	4	4	4	4	2	5	5	4	4	2	4	3	5	4	4	4	4	4	3	5	5	5	4	3	5	5	5	5
44	2	41	3	2	1	1	71	5	4	4	2	5	5	5	4	4	5	5	3	5	4	5	2	5	4	5	4	5	5	5	5	4	3	4	3	5	5	5	5
45	2	35	3	2	1	1	78	5	4	4	3	4	3	4	3	3	5	4	4	5	4	3	5	5	3	4	5	4	4	4	5	4	4	2	4	5	5	5	5
46	1	29	2	2	2	1	105	5	5	5	1	4	4	4	4	5	5	5	4	4	3	3	3	4	5	4	3	4	4	3	4	4	4	4	4	5	4	5	4
47	1	42	2	2	1	1	82	5	5	4	3	3	4	4	4	2	5	4	4	5	3	3	3	4	3	3	3	4	4	4	5	5	5	3	5	5	5	5	5
49	2	36	2	1	1	1	81	5	3	3	1	4	4	5	4	3	5	5	3	4	4	4	3	5	5	3	4	5	5	5	5	4	4	4	5	5	5	5	5
52	1	37	3	2	1	1	107	4	3	4	3	4	4	3	3	2	5	5	3	4	4	3	3	5	3	3	4	3	3	3	5	4	4	3	5	5	5	5	5
53	1	30	2	2	1	1	74	5	3	2	1	4	4	5	4	4	5	4	4	4	3	4	3	4	3	3	4	2	2	3	4	5	4	3	3	5	5	5	5
54	1	39	2	1	1	0	87	5	3	4	2	3	3	3	3	4	5	5	3	4	3	5	3	5	4	4	3	3	3	2	5	3	3	3	3	4	4	4	3
57	1	35	1	2	1	1
58	1	29	3	2	1	0	87	5	2	5	1	1	5	5	4	1	5	5	5	4	4	3	1	5	3	2	5	1	2	4	5	5	2	5	5	5	5	5	5
60	1	42	3	2	1	1	83	4	3	4	3	3	4	5	4	3	5	5	4	4	4	4	4	5	4	3	4	5	3	3	5	5	4	4	5	5	5	5	5
61	1	30	2	2	1	1	68	5	4	3	2	4	5	4	3	3	5	5	3	5	2	4	3	4	3	3	4	3	3	3	5	5	4	4	4	5	5	5	4
62	1	25	1	1	1	1
63	2	31	2	1	1	1	70	5	4	4	3	3	5	4	5	2	5	5	3	4	4	2	4	5	4	2	5	4	4	4	4	4	4	4	4	5	5	5	5
64	2	37	3	2	1	1	83	4	1	1	1	3	2	2	5	3	5	5	5	4	3	4	4	5	5	5	5	4	5	5	5	5	5	5	3	5	5	5	5
65	2	30	2	1	1	0	66	5	5	5	4	5	5	5	4	2	5	5	3	5	5	4	4	5	4	4	5	3	2	2	5	5	2	5	4	5	5	5	5
67	1	32	3	2	1	1	93	5	3	4	2	5	4	3	3	3	5	4	3	3	2	5	2	4	5	3	5	1	1	1	3	4	4	3	5	5	5	5	4
68	1	33	3	2	1	1	82	5	3	4	1	5	4	4	3	4	5	5	3	4	2	5	2	4	4	4	4	3	3	3	5	4	4	4	3	5	4	4	3
69	1	33	3	2	1	0	69	5	4	4	2	4	3	3	4	4	5	4	4	4	2	4	3	5	3	2	4	3	3	2	4	4	4	4	3	4	4	4	4
70	1	33	3	2	1	0	76	4	2	3	1	2	2	2	3	2	5	5	1	3	2	3	2	5	3	3	4	2	2	2	5	5	3	3	3	4	3	4	4
72	1	29	2	1	1	1	90	4	3	3	3	4	4	4	4	3	5	5	4	5	3	5	3	4	4	3	4	3	3	2	4	4	4	3	4	4	5	4	3
73	1	33	3	2	1	0	74	5	3	2	2	4	3	3	3	2	5	5	3	4	2	5	3	4	4	3	3	3	3	3	3	3	3	3	3	3	3	3	3
74	1	29	2	2	1	1	68	5	3	3	2	2	3	3	4	3	5	5	3	4	2	5	3	5	5	5	4	2	2	2	5	3	2	4	3	4	3	4	1
78	1	36	2	1	1	0	60	5	3	1	2	3	4	3	4	3	5	5	3	4	2	5	2	5	3	3	4	2	2	2	5	4	4	4	3	4	4	5	3
79	2	35	2	2	1	0	72	5	4	4	2	5	5	4	2	2	5	5	3	4	2	4	2	4	4	3	4	4	4	4	4	4	4	3	4	5	5	5	5
81	1	42	3	1	1	1
82	2	38	3	1	1	0	63	1	4	3	1	3	4	3	3	2	5	4	3	4	2	4	2	4	4	4	4	2	2	2	3	3	3	3	3	5	3	5	2
83	2	33	1	1	1	1	93	5	5	1	1	5	5	3	3	3	5	5	3	3	3	3	3	5	5	2	5	3	3	3	5	5	5	5	3	5	5	5	5
84	1	34		2	1	1
85	1	28	3	1	1	1	79	4	4	4	3	5	4	3	3	2	5	5	2	5	3	3	5	5	3	2	5	5	5	5	5	5	5	5	4	5	5	5	5
87	1	33	2	2	1	1
88	1	34	2	2	1	1
89	1	30	2	1	2	1	119	5	5	5	3	5	5	5	5	5	5	5	5	5	3	3	5	5	5	5	5	5	5	3	5	5	5	5	5	5	5	5	5
91	2	37	3	2	1	1
92	1	24	1	2	1	0	108	5	4	4	3	5	5	5	5	5	5	5	3	5	3	4	3	5	3	3	5	4	4	3	5	5	3	4	3	5	4	5	5
93	2	34	2	2	1	1	86	5	4	2	2	4	4	4	4	3	5	5	4	5	2	5	5	5	4	4	5	4	4	2	5	3	3	3	3	5	5	5	5
95	2	37	3	2	1	0	86	5	4	2	1	5	5	5	4	2	5	4	3	4	2	5	4	4	4	3	4	2	2	2	4	5	4	4	3	5	4	4	2
99	1	37	2	2	1	0
104	1	32	2	2	1	1	93	5	5	3	2	5	5	5	5	4	5	5	5	5	5	5	5	5	4	2	4	1	1	1	5	5	5	2	5	5	5	5	5
107	1	38	3	2	1	0	80	4	3	5	3	4	4	3	3	2	5	4	4	4	4	3	4	5	2	2	5	4	4	4	5	5	5	3	4	5	5	5	5
109	1	34	3	2	1	1	63	4	3	2	1	4	4	3	2	2	5	3	3	4	2	4	4	4	4	3	4	3	3	3	4	4	4	3	3	5	5	5	5
110	1	32	3	2	1	0
112	1	28	2	2	2	0
113	1	35	3	2	1	0	91	5	3	4	2	4	4	4	4	4	5	5	4	4	3	4	3	4	4	4	4	3	3	3	4	4	4	4	3	5	4	5	3
114	1	33	3	2	1	1	89	5	5	3	1	4	4	3	3	2	5	5	4	4	1	4	1	5	3	4	5	5	4	4	5	3	3	5	4	5	5	5	5
115	1	31	3	2	1	0	61	5	1	2	2	5	5	4	4	2	5	5	4	5	4	3	4	4	5	3	5	5	4	2	5	5	1	5	5	5	5	5	5
116	2	31	2	2	1	1
117	1	27	1	2	1	1	86	5	5	3	3	4	5	5	3	2	5	5	3	5	3	4	1	5	5	3	5	4	2	2	5	5	4	4	5	5	5	5	5
120	1	33	3	2	1	1	91	4	3	4	2	5	4	4	3	2	5	5	3	5	5	2	5	5	2	4	5	3	4	3	5	4	5	4	4	5	5	5	5
124	2	36	2	2	1	1	72	5	2	5	2	4	4	4	5	2	5	5	3	5	5	4	3	5	4	3	5	5	5	5	5	5	4	4	3	5	5	5	5
125	1	32	3	2	1	1	83	5	5	3	1	5	5	4	3	5	5	5	5	5	1	5	3	5	3	5	5	2	3	3	5	3	5	5	4	5	5	5	1
126	1	43	1	2	2	1
127	1	32	3	2	1	0	66	5	3	4	2	5	5	3	3	2	4	5	3	5	4	3	3	5	4	4	5	3	3	2	5	5	5	3	3	4	4	3	4
128	1	37	1	2	1	1	86	5	3	3	2	4	4	4	4	4	5	5	3	3	2	4	2	5	4	4	4	4	3	3	4	4	3	4	3	5	4	4	4
130	2	34	2	1	2	0	72	5	3	3	1	5	5	2	5	4	5	5	4	5	3	5	3	5	5	4	3	3	5	4	4	4	3	3	3	4	4	4	3
131	1	30	3	2	1	0	59	4	4	5	3	4	4	3	2	2	5	5	3	5	5	3	5	5	3	3	5	3	2	2	5	5	5	3	4	5	4	5	5
132	1	43	3	2	1	1	59	5	2	4	3	4	4	4	4	4	5	5	3	4	4	4	4	5	5	4	4	2	2	2	4	4	4	4	4	4	4	5	4
133	1	23	2	1	2	1	95	3	4	3	5	4	5	4	2	2	5	5	4	4	4	3	4	4	3	2	3	2	2	2	4	4	4	4	4	5	5	5	4
134	1	35	3	2	1	1
135	1	30	2	2	1	0	75	5	5	3	1	5	5	5	5	5	5	5	5	5	1	5	5	5	5	3	3	3	1	1	5	5	3	3	5	5	5	5	1
136	1	35	3	1	1	0	57	4	4	2	2	3	4	4	2	2	5	5	3	4	2	5	2	5	5	3	5	1	1	1	3	4	3	3	3	5	5	5	5
137	1	30	3	2	1	0	91	5	3	4	3	5	5	5	3	2	5	5	3	3	5	2	4	5	4	2	4	1	1	1	5	5	5	1	3	5	5	5	5
141	1	36	3	2	1	1
143	1	33	3	2	1	1	83	5	2	4	2	4	4	4	4	2	5	5	4	4	3	4	3	4	3	3	4	3	3	3	4	4	4	3	4	4	4	5	4
145	1	33	2	2	1	0	84	5	3	3	3	4	5	3	3	1	5	5	2	4	5	3	3	5	3	3	5	3	3	3	4	3	3	3	3	5	5	5	5
147	1	35	3	2	1	1	80	5	5	5	2	5	5	3	4	3	5	5	2	5	3	4	4	5	5	4	5	3	3	3	4	4	4	3	4	5	5	5	5
148	1	32	3	2	1	0	90	5	5	3	2	4	4	4	3	3	5	5	3	5	3	4	3	5	3	3	4	2	2	2	4	4	4	4	3	3	4	4	1
150	1	34	2	1	1	1	66	4	3	4	2	4	4	4	3	3	5	5	4	5	3	4	3	4	3	3	3	4	3	3	4	4	3	3	3	5	4	5	5
152	1	31	3	2	1	0	71	4	4	4	3	4	4	4	3	2	5	5	5	5	4	4	3	4	4	3	4	4	4	4	4	4	4	4	4	5	5	5
153	1	31	2	2	1	1	68	4	4	3	2	3	4	3	3	2	5	5	3	4	4	4	2	4	3	3	4	4	3	2	4	4	4	3	3	4	4	4	4
154	1	34	3	1	1	0	84	3	2	3	2	5	4	4	4	4	5	5	2	4	3	4	2	4	3	2	4	2	2	2	4	4	4	4	3	5	5	5	4
155	2	38	3	2	1	1	87	4	5	4	4	4	5	5	5	3	5	5	3	5	3	3	3	5	3	5	5	5	5	5	5	5	5	5	4	5	5	5	5
156	1	38	1	1	1	1	90	5	4	4	2	2	4	4	2	2	5	5	4	4	2	5	2	4	2	2	4	2	2	2	4	5	4	4	2	5	4	4	4
158	1	28	2	2	2	0	78	5	4	3	4	5	4	4	4	3	5	5	3	4	4	3	5	5	4	5	5	3	3	2	5	5	4	5	5	5	5	5	5
159	1	29	3	2	1	0	74	4	5	5	5	5	4	3	2	2	5	5	3	5	5	4	5	5	5	5	5	5	5	5	5	5	2	4	4	5	5	5	3
160	1	25	2	1	1	1
161	1	31	3	2	1	0	81	4	4	4	2	2	3	3	2	2	5	5	3	4	3	3	3	4	3	4	5	5	5	5	5	5	3	3	3	5	5	5	5
162	1	43	3	2	1	1	69	5	2	4	3	4	4	5	4	3	4	4	3	4	3	3	3	4	3	3	3	4	4	4	4	4	4	4	3	5	5	5	5
163	1	24	2	1	2	0
165	1	36	2	2	1	1	72	5	4	5	3	4	4	3	3	2	5	5	4	4	3	3	3	5	4	3	5	3	3	3	4	4	4	3	5	5	4	4	3
166	2	34	1	1	2	1
167	1	26	1	2	1	0	75	5	3	3	2	3	4	3	3	4	5	5	4	4	5	4	2	5	3	3	2	2	2	2	4	4	4	4	3	5	4	5	4
168	1	40	3	2	1	0	65	4	2	3	3	4	4	4	4	3	4	4	4	4	3	4	4	4	3	3	4	3	3	3	4	4	3	4	3	4	4	4	4
169	1	32	1	1	2	1	64	5	5	2	2	4	4	4	4	3	5	5	4	4	2	4	3	5	4	3	4	3	3	3	4	3	4	4	4	4	4	4	4
170	1	35	1	1	1	1	87	5	3	3	3	4	4	3	4	5	5	5	5	5	2	5	2	4	5	4	5	2	2	2	3	2	3	4	3	5	5	5	5
171	1	34	2	1	1	1	91	5	4	3	2	4	4	4	3	3	5	5	4	4	3	5	4	4	3	3	3	3	3	3	4	3	3	4	3	4	4	4	4
172	2	34	2	2	1	1	84	3	5	3	3	5	5	5	4	1	5	5	3	5	3	4	3	5	3	4	5	3	5	3	5	5	5	3	4	5	5	5	3
173	1	35	2	2	1	0	80	1	4	5	1	5	3	3	3	3	5	5	5	5	1	2	3	5	3	2	5	1	1	1	5	5	5	5	3	4	3	4	3
174	2	34	2	2	1	0	66	5	3	2	2	4	5	2	4	2	5	5	3	5	1	5	3	5	5	4	5	4	2	2	5	5	5	2	4	5	3	5	5
175	1	33	3	2	1	1	74	5	4	3	2	4	5	5	4	3	5	5	3	5	3	3	3	5	2	4	5	2	2	2	5	5	4	4	5	5	5	5	5
178	1	26	1	1	1	1
180	1	34	2	1	2	1	86	4	4	4	2	4	3	3	4	3	5	4	4	3	3	4	3	5	4	3	4	3	4	4	4	5	4	3	3	5	5	5	4
181	1	34	1	2	1	1	99	5	5	3	2	3	5	5	3	3	5	5	3	5	2	5	5	5	5	3	4	5	5	4	5	4	5	5	3	5	5	5	5
183	1	38	3	2	1	0	88	4	4	3	3	5	3	3	4	5	5	5	4	4	3	5	3	5	4	5	4	2	2	2	5	3	3	5	3	5	5	5	3
186	2	30	3	2	1	0
187	1	28	3	2	1	0	76	5	3	4	2	3	3	3	4	4	5	5	3	3	2	4	3	5	4	5	4	3	3	3	5	4	4	4	3	4	4	4	4
195	1	38	2	1	1	0	94	4	3	5	1	4	5	5	2	2	5	5	3	5	1	5	5	4	4	4	4	4	3	2	5	5	2	5	4	5	5	5	5
196	1	31	3	2	1	1
197	1	19	1	2	2	1	98	5	5	5	1	5	5	5	5	3	5	5	5	5	1	5	3	5	5	3	5	3	3	3	5	3	3	5	3	5	5	5	5
199	1	26	2	1	1	1
200	1	27	3	2	1	0	92	2	5	5	5	3	5	5	3	1	5	5	2	5	5	2	5	5	1	1	5	5	4	4	5	5	5	3	5	5	5	5	5
201	2	30	3	2	1	0	92	5	5	5	5	5	5	5	5	1	5	5	3	5	5	3	5	5	2	2	5	5	5	5	5	5	5	2	5	5	5	5	5
203	1	32	2	2	1	1	91	4	4	3	1	2	4	5	4	4	5	5	2	4	3	4	4	5	4	4	4	4	4	4	4	2	3	3	3	4	4	5	3
204	1	33	3	2	1	0	71	4	1	4	1	2	4	3	4	5	5	5	3	4	4	5	4	4	5	5	4	3	3	3	4	4	4	4	4	4	4	4	4
207	2	37	3	2	1	1	89	5	5	5	2	5	4	4	4	2	5	5	3	5	4	4	5	5	4	4	5	4	4	4	5	5	5	3	3	5	5	5	5
208	1	22	2	1	1	1
209	1	22	2	1	2	0	86	5	3	4	3	3	3	3	3	3	5	5	5	3	3	3	3	3	4	3	4	4	3	3	4	5	5	4	3	4	5	4	3
213	1	35	3	2	1	1	81	5	5	4	1	5	5	5	5	5	5	5	4	5	2	4	1	5	4	5	5	5	4	4	5	5	5	4	3	5	5	5	5
214	2	35	3	2	1	1	83	5	5	5	3	5	5	5	5	2	5	5	3	5	2	5	3	5	5	4	4	5	5	5	5	5	5	4	5	5	5	5	5
215	2	30		2	1	1	75	4	3	4	1	3	5	3	3	2	5	5	4	4	1	4	1	5	4	4	5	2	2	4	5	5	5	4	3	5	5	5	5
216	1	33	2	2	2	1	65	5	5	3	3	4	4	5	5	4	5	5	4	4	4	4	3	5	5	4	4	5	5	5	5	4	4	3	3	5	5	5	5
217	2	44	3	2	1	1	78	5	5	5	1	4	5	3	4	3	5	5	3	4	4	4	4	5	4	3	5	3	3	4	4	4	3	5	4	5	5	5	4
218	1	34	2	1	1	0	73	5	5	4	2	3	1	3	2	2	5	5	3	5	1	5	1	4	3	4	4	3	1	1	5	4	3	4	3	4	3	5	2
220	1	32	2	2	1	0	75	4	4	2	2	4	5	5	5	5	5	5	3	5	1	5	3	5	4	4	3	2	2	2	3	3	3	4	3	4	4	4	3
221	1	39	3	2	1	1	63	5	4	2	1	3	3	4	4	3	5	5	3	4	1	5	3	5	3	3	3	4	3	3	4	3	3	4	3	4	4	4	3
222	1	36	3	2	1	0	93	5	5	1	1	4	4	5	3	2	5	5	3	5	3	5	3	4	3	3	4	3	4	4	5	3	4	5	3	5	5	5	3
223	1	28	1	1	1	0
224	2	27	2	1	2	1	101	5	3	4	2	4	3	3	3	4	5	5	5	5	4	3	4	5	4	3	4	3	5	4	4	4	3	2	2	5	5	4	4
225	1	37	2	1	1	0
226	1	24	2	1	2	1	91	3	4	3	3	4	4	5	3	2	5	4	4	4	3	2	4	3	3	2	4	1	1	1	3	5	3	3	2	4	4	4	5
229	1	41	3	2	1	1	76	5	3	2	1	4	3	3	3	3	5	5	3	4	4	5	3	4	4	4	3	2	3	3	4	4	3	4	3	4	4	5	4
230	1	37	2	1	1	1	90	5	3	4	2	2	4	4	4	3	5	5	5	5	3	2	3	5	4	3	5	4	3	2	4	5	5	4	3	4	4	4	5
231	1	20	2	1	1	1	102	4	4	3	2	4	3	3	3	3	3	3	3	4	3	4	3	3	4	4	3	4	3	3	4	4	3	3	3	5	3	4	4
232	2	36	3	2	1	0	81	4	5	5	4	5	5	5	3	1	5	5	5	5	4	2	4	5	2	4	5	5	5	5	5	5	3	4	5	5	5	5	5
234	2	34	2	1	2	0	79	5	3	3	3	5	3	3	4	4	5	5	5	4	3	5	4	4	4	3	4	5	4	3	4	5	4	4	3	5	5	5	5
238	2	36	3	2	1	0	78	4	5	3	3	4	4	3	3	3	5	5	3	5	3	4	4	5	4	3	3	2	3	2	4	3	3	4	3	4	4	5	4
239	1	29	2	2	1	1	112	4	3	3	2	3	3	3	3	3	5	5	3	4	1	5	3	4	4	3	4	3	4	3	3	3	3	4	3	5	5	5	5
241	1	31	3	2	1	0	90	5	4	2	2	2	3	3	4	4	5	5	3	5	2	4	2	4	3	3	4	3	3	3	4	4	4	3	3	4	4	4	4
242	1	36	3	2	1	0	87	5	5	1	1	5	5	1	5	3	5	5	5	5	1	5	3	5	4	3	4	3	3	3	5	3	3	3	3	5	5	5	3
244	1	38	1	2	1	0	86	5	5	4	3	5	5	5	4	3	3	5	3	5	3	5	3	5	2	3	4	3	2	2	5	5	4	4	4	5	5	5	4
245	1	31	3	2	1	0	74	4	5	5	4	5	4	5	3	2	5	5	3	5	3	4	3	5	1	3	4	2	2	2	5	3	5	5	5	5	3	5	5
248	1	31	2	2	2	0
251	1	38	2	2	1	1	78	5	4	4	3	4	4	2	4	4	5	5	3	5	4	3	2	5	5	3	5	4	3	2	5	5	5	3	3	5	4	4	5
252	1	30	3	2	1	1	71	4	3	4	3	4	4	5	3	2	5	5	3	4	3	3	4	5	4	5	5	5	5	5	5	5	3	4	5	5	5	5	5
253	1	32	2	2	1	0
255	1	34	1	2	1	1	83	5	3	3	2	3	3	4	3	2	5	5	3	3	3	3	3	4	3	3	3	2	3	3	4	4	3	3	3	4	4	4	4
256	1	28	2	2	1	0	78	4	5	4	4	5	5	5	3	1	5	5	3	5	5	3	5	5	3	3	5	2	2	2	5	5	3	5	5	5	5	5	5
257	1	34	2	2	1	1	97	5	5	3	2	3	4	4	4	3	5	5	4	5	2	4	4	3	3	4	4	2	2	2	4	4	3	4	3	5	5	5	4
260	2	30	2	2	1	1	86	5	5	4	2	5	4	4	2	2	5	4	4	4	2	4	4	5	4	4	5	5	3	3	4	5	3	4	4	5	4	5	4
262	1	40	3	2	1	1	68	4	5	5	3	5	5	5	3	1	5	4	3	5	5	1	5	5	2	2	5	4	4	4	5	5	3	3	5	5	5	5	5
264	1	31	3	2	2	1	89	1	4	2	2	4	4	5	4	4	4	4	3	4	2	4	3	5	3	3	5	2	3	2	4	4	4	4	3	4	4	3	3
266	1	45	3	2	1	1	88	5	5	1	1	5	3	3	4	4	5	5	5	5	1	5	1	3	5	5	2	3	3	2	3	5	1	5	3	5	5	5	5
267	1	27	3	1	1	1	108	5	5	5	5	5	5	5	5	5	5	5	5	5	5	1	5	5	5	5	5	5	5	5	5	5	5	5	5	5	5	5	5
268	1	33	3	2	1	0
270	2	41	1	2	1	1	76	5	4	3	2	3	4	4	4	4	5	5	4	5	3	4	3	4	5	4	4	3	3	3	3	4	4	3	3	5	5	5	4
275	2	33	3	2	1	1	72	4	3	4	1	4	4	3	2	2	5	5	4	4	3	4	4	5	4	5	4	1	1	1	4	4	2	4	4	5	5	5	5
276	2	30	2	1	2	1	98	4	3	3	2	4	3	3	3	3	4	4	3	4	4	4	4	4	4	3	4	4	3	3	4	4	4	3	3	5	5	4	3
277	1	22	1	1	2	0	88	5	5	3	1	3	3	3	3	3	5	5	3	5	3	3	3	5	3	3	4	5	4	1	5	4	4	3	4	4	5	5	5
278	2	35	2	2	1	0	83	5	2	3	1	4	4	4	4	4	5	5	5	4	1	4	2	5	5	4	5	4	4	4	5	5	3	4	5	5	5	5	5
281	1	33	3	2	1	0	87	4	5	5	5	5	4	4	5	2	5	5	3	5	5	2	4	5	1	1	2	2	2	2	5	5	5	3	5	5	5	5	5
282	1	33	3	2	1	0	85	5	3	2	2	4	4	4	3	2	5	5	3	5	2	4	3	5	3	3	4	2	3	3	4	3	4	5	4	4	3	4	3
284	1	30	3	2	2	1	77	4	3	5	3	3	3	3	4	3	4	4	3	3	4	2	5	5	4	3	4	4	3	3	5	5	5	2	3	5	5	5	5
285	1	33	3	1	1	0	76	5	5	5	5	4	4	4	4	3	5	5	4	5	4	3	4	4	3	2	4	5	5	5	4	5	4	3	3	5	5	5	5
287	1	27	2	2	1	0	88	4	4	3	2	3	4	4	4	3	5	5	3	4	3	4	4	4	3	4	4	4	4	3	3	4	4	5	3	5	4	4	3
290	1	33	1	1	1	1
292	1	30	3	2	1	1	81	4	5	4	4	4	5	4	4	4	5	4	3	4	4	3	4	5	3	3	4	4	4	4	4	4	3	3	5	5	5	5	4
293	2	42	3	2	1	1	72	5	5	4	3	4	3	3	4	3	5	5	3	3	3	4	4	5	3	3	5	4	3	3	5	5	3	4	3	5	5	5	4
294	1	26	1	1	1	1	88	4	3	3	1	2	4	3	3	3	5	5	5	3	3	4	2	4	4	4	4	2	2	2	4	4	3	3	3	3	3	4	2
295	2	33	2	2	1	0	87	4	5	4	2	4	4	4	3	4	5	5	4	5	3	4	3	4	4	4	4	3	3	3	3	4	4	3	5	5	5	5	5
296	2	41	3	2	1	1
297	1	28	3	2	1	0	81	5	3	5	1	5	2	1	4	1	5	5	5	5	1	5	5	5	5	5	5	5	5	1	3	5	5	5	1	5	5	5	1
298	1	30	3	1	1	0	80	2	5	5	5	5	4	3	4	2	5	5	2	5	5	2	5	5	2	1	5	3	4	4	5	5	4	3	5	5	5	5	5
299	1	30	3	2	1	1	82	5	3	4	3	4	4	3	4	4	5	5	3	4	4	4	4	4	3	3	5	3	3	3	4	5	4	4	3	5	5	4	4
300	1	30	3	2	1	1
301	1	32	3	2	1	0	85	5	5	2	1	4	4	3	5	5	5	5	5	5	5	4	1	5	4	4	3	3	3	3	5	4	3	5	3	4	3	4	4
302	1	35	3	2	1	0	87	5	2	5	2	5	5	3	4	4	5	5	3	5	4	4	4	5	5	4	5	4	5	5	5	5	5	5	4	5	5	5	5
303	1	31	3	2	1	1	66	4	3	2	2	4	5	4	4	3	5	5	3	4	3	4	3	5	3	5	3	1	1	1	5	5	3	5	3	5	5	5	5
306	2	37	3	2	1	0	79	5	5	4	1	4	4	5	4	5	5	5	4	5	3	5	3	5	5	4	4	3	3	3	4	4	4	3	4	5	5	5	5
307	2	39	1	2	1	1	84	5	5	4	3	3	5	3	4	4	5	5	5	5	3	3	4	5	4	3	5	5	3	4	5	4	4	4	3	5	4	5	4
308	1	32	2	1	1	1	80	5	4	4	3	3	3	3	3	3	5	5	3	4	3	4	3	4	4	3	3	3	3	3	3	3	3	3	3	5	4	4	4
309	2	37	2	2	1	1	68	5	5	5	3	5	5	5	5	4	5	5	5	5	3	3	5	5	3	3	4	5	5	1	5	4	5	3	4	5	5	5	5
311	1	31	2	1	1	1	67	5	5	3	2	5	4	3	3	3	5	4	4	5	2	5	3	5	3	4	5	3	3	3	5	4	4	3	5	5	4	5	4
312	1	32	2	2	1	0
313	1	31	3	2	1	0
314	1	34	3	2	1	1
319	2	33	3	1	1	0	83	5	3	2	1	4	4	2	2	2	5	4	2	4	2	5	2	5	4	4	4	4	2	2	5	3	4	4	3	5	5	5	5
320	1	31	2	2	1	1	72	3	3	3	3	2	4	3	3	3	5	5	3	4	4	2	3	4	2	3	2	3	3	3	4	4	4	3	2	4	3	4	3
321	1	34	3	2	2	1	78	4	4	4	3	2	4	4	3	3	5	3	3	4	3	4	4	5	3	3	4	4	3	2	5	4	3	4	3	5	5	4	3
322	2	33	3	2	1	0	58	5	5	2	2	5	5	5	3	3	5	5	3	4	2	5	4	5	5	3	5	3	3	2	5	5	3	3	5	5	5	5	5
323	1	26	2	1	2	1	83	5	5	4	4	5	5	5	5	5	5	5	5	5	2	4	4	5	5	5	5	5	5	2	5	5	5	4	4	5	5	5	5
324	2	40	3	2	1	1	72	5	3	2	1	3	4	4	4	4	5	5	2	4	2	4	2	5	3	2	4	4	4	3	5	5	3	4	3	5	5	5	5
326	2	32	3	1	1	1	88	5	3	3	2	4	4	4	3	3	5	5	3	4	2	5	3	5	4	4	3	2	3	3	4	4	4	3	4	5	5	5	4
328	1	30	2	2	1	0	69	3	3	4	2	2	3	3	3	2	5	5	3	3	3	4	3	4	3	4	4	3	3	3	5	5	4	3	3	5	5	5	5
330	1	35	3	2	1	1	62	5	5	1	1	5	3	4	4	5	5	5	5	5	1	5	3	5	5	5	5	3	3	1	5	5	3	5	3	5	5	5	5
331	1	39	3	2	1	1	76	5	5	4	4	5	5	5	4	4	5	5	4	4	4	5	4	5	3	2	5	3	3	3	5	4	3	4	3	5	5	5	5
333	2	35	3	2	1	0	71	5	3	5	2	4	4	3	3	2	5	5	3	4	3	4	4	3	4	4	4	3	3	2	5	4	4	3	4	5	5	5	5
335	1	33	3	2	1	0	84	4	5	5	3	5	5	5	4	2	5	5	2	5	5	2	4	4	2	2	2	4	4	3	4	5	3	3	4	5	5	5	4
337	2	35	3	2	1	1	74	4	4	3	2	5	4	4	4	3	5	5	3	4	2	5	3	5	5	5	4	2	2	2	4	3	4	4	5	5	5	5	5
338	1	40	3	2	1	1	79	5	5	4	4	5	5	4	5	2	5	5	3	5	4	4	4	5	5	3	5	3	4	5	5	5	5	5	3	5	5	5	3
339	1	33	3	2	1	0	75	2	4	3	2	4	4	1	2	1	5	5	3	5	3	4	4	5	3	5	5	5	3	3	5	5	5	5	3	5	5	5	3
340	1	35	3	2	1	0	80	5	1	1	1	2	4	2	2	1	5	5	3	3	2	5	3	5	4	4	5	1	1	1	5	4	4	5	3	3	3	5	4
341	1	24	2	1	1	1	92	5	5	3	2	5	5	5	3	3	5	5	2	5	2	5	3	5	5	4	5	5	5	5	5	5	3	4	4	5	5	5	5
342	1	34	3	2	1	1	79	4	3	2	1	3	2	3	3	3	5	5	3	3	1	4	3	4	4	2	4	3	2	2	5	2	2	4	3	2	3	3	3
343	2	33	2	2	1	0
344	1	41	1	2	1	1	61	1	4	4	1	4	4	3	4	3	5	5	3	5	2	5	2	4	4	4	4	4	4	4	4	4	4	4	3	5	5	5	4
345	1	40	3	2	1	1	66	5	4	4	1	3	4	5	4	3	5	5	4	3	3	3	2	5	3	4	4	2	2	2	5	5	2	4	3	3	3	3	4
346	2	28	3	2	1	1	74	5	5	5	1	5	5	3	4	4	5	5	3	4	1	5	4	5	4	4	4	2	2	2	4	4	3	3	3	5	5	5	4
347	2	35	3	2	1	0	91	4	4	3	2	5	5	4	3	2	5	5	3	5	3	4	3	5	4	3	4	4	4	4	5	5	5	3	3	4	4	5	4
349	1	39	2	2	1	0	81	5	5	3	2	3	5	4	3	3	5	5	5	5	3	5	4	4	4	5	4	2	3	2	4	3	3	3	5	5	5	5	5
350	1	42	2	2	1	1	84	5	4	3	2	5	4	4	3	2	5	5	3	4	2	4	2	4	3	2	3	2	4	2	4	4	3	4	3	4	4	4	4
351	1	38	2	1	1	1	89	5	3	4	2	4	4	4	4	4	4	4	4	3	2	4	2	4	4	4	4	4	4	3	4	3	3	4	3	4	4	4	3
352	2	40	3	2	1	1	56	5	4	4	2	3	4	4	4	5	5	5	3	5	2	4	3	5	5	3	4	3	3	3	4	4	4	3	3	5	5	5	3
353	2	36	3	2	1	0	73	5	5	3	2	4	4	3	3	3	5	5	3	5	1	5	1	3	5	4	3	2	2	2	3	4	3	3	3	5	2	5	1
354	2	36	3	2	1	1	82	4	3	4	4	5	5	3	3	2	5	5	3	5	4	4	4	5	3	3	5	5	5	5	5	5	5	5	4	5	5	5	5
355	2	37	3	1	1	1
356	1	39	3	2	1	1	73	4	5	5	5	5	5	5	2	2	5	5	4	5	5	2	4	5	2	2	5	5	5	5	5	5	4	4	5	5	5	5	5
357	1	34	2	2	1	0	78	5	5	3	2	5	5	5	5	4	5	5	3	5	3	3	3	4	3	2	5	4	3	3	5	5	5	4	3	5	5	5	5
358	1	34	3	2	1	0	66	5	4	4	3	4	4	4	4	2	5	5	4	4	2	5	2	5	4	4	5	4	4	4	5	4	5	3	4	5	5	5	5
359	1	32	3	2	1	1	89	4	4	5	3	4	5	5	4	3	5	5	3	5	2	4	4	5	3	3	5	4	4	4	5	5	5	4	5	5	5	5	5
360	1	30	1	2	1	1	74	5	4	2	2	3	4	3	4	4	4	4	4	4	2	4	3	4	4	4	3	4	4	4	4	4	4	4	3	4	4	5	5
361	2	34	3	2	1	1
363	1	24	2	1	2	1	77	4	4	4	2	3	4	3	4	4	5	5	4	4	4	5	4	5	5	4	5	2	2	3	5	5	3	4	3	5	4	4	4
364	2	41	2	2	1	1	77	5	3	1	1	4	4	4	3	3	5	5	3	3	1	5	1	4	4	3	3	4	3	4	5	3	3	3	3	3	2	3	2
366	2	41	3	2	1	1	80	4	5	5	4	3	3	4	4	3	5	5	4	5	3	4	4	5	4	4	4	4	3	2	5	4	5	4	4	5	5	5	5
367	2	33	3	2	1	0	61	5	4	3	1	4	4	4	4	3	5	5	4	5	1	5	1	5	5	5	3	2	2	2	4	4	3	4	3	4	3	5	3
374	1	39	3	2	1	1
378	2	33	2	1	1	0	92	5	4	4	2	4	5	5	5	2	5	5	3	5	1	1	3	5	1	1	5	4	4	3	2	5	3	3	3	5	5	5	5
379	1	30	2	2	1	0	100	5	2	4	1	5	5	4	5	4	5	5	4	2	1	5	2	5	5	5	5	2	2	2	2	4	3	4	3	3	4	4	1
380	1	36		2	1	1	93	4	4	3	2	2	4	3	3	2	5	5	3	4	3	3	3	4	4	3	4	3	3	3	4	4	4	3	3	5	4	4	4
381	2	33	2	2	1	0
385		32	2	1	2	0
386	1	34	2	2	1	0	106	5	4	3	2	4	4	4	4	2	5	5	4	4	4	4	3	5	3	2	4	5	5	5	5	4	5	3	5	5	5	5	5
387	1	42	2	2	1	1	100	4	4	3	3	4	4	4	4	3	4	4	4	4	3	4	3	5	4	3	3	4	3	3	4	2	3	4	3	4	4	4	2
388	2	38	3	1	2	0	86	5	4	5	4	4	4	4	3	2	5	4	2	4	4	2	4	5	3	2	5	4	3	3	5	5	5	3	5	5	5	5	5
389	1	30	3	2	1	1	93	5	5	3	2	4	5	4	4	4	5	5	5	5	4	3	4	5	3	4	5	4	4	3	5	5	3	3	3	5	5	5	5
390	2	25	2	2	1	1
391	2	38	3	2	1	0	92	3	3	4	3	4	4	2	3	2	5	5	3	4	3	3	4	5	3	3	5	2	2	2	5	4	3	4	5	5	5	5	3
392	2	42	2	2	1	1	89	5	5	5	1	3	5	3	3	5	5	5	3	5	1	5	4	5	5	3	5	5	3	1	5	5	3	3	5	5	5	5	4
393	1	35	3	2	1	1	73	5	5	2	1	5	5	5	5	5	5	5	3	5	1	5	3	5	5	3	5	3	2	2	4	2	2	4	3	5	5	5	5
394		38	3	2	1	0	76	5	4	4	1	1	5	3	3	3	5	5	5	4	4	5	5	5	5	3	3	4	4	3	4	5	3	3	2	5	5	5	3
395	1	29	3	2	1	0	77	5	5	4	1	5	5	5	2	3	5	5	3	4	3	3	3	5	4	3	5	4	4	3	5	3	4	4	2	5	5	5	3
401	2	31	2	1	1	1	77	4	2	2	1	2	5	3	3	2	5	5	4	4	2	4	2	4	4	4	4	4	3	4	4	4	4	3	3	5	5	5	5
403	2	36	3	2	1	1	92	5	3	3	1	4	4	3	3	4	5	5	3	5	2	5	3	5	5	5	5	4	4	4	5	5	4	4	4	5	5	5	5
404	2	33	3	2	1	0	76	4	4	2	1	2	3	3	2	2	5	5	3	4	2	5	2	5	2	4	4	5	2	2	5	5	4	3	2	5	5	5	5
407	2	38	2	2	1	0	79	5	5	5	2	2	3	4	3	2	5	5	4	4	2	4	2	4	4	4	4	4	3	3	4	4	3	3	4	4	4	4	5
410	1	36	3	2	1	1	54	4	3	2	2	3	3	3	3	3	4	3	3	3	3	4	2	3	3	3	3	3	3	3	3	3	3	4	3	3	3	4	4
411	1	35	3	2	1	0	70	5	2	4	2	5	4	3	3	2	5	5	4	4	2	4	2	5	4	4	4	3	3	3	4	3	3	4	3	4	4	4	4
412	1	22	2	1	2	0	89	5	4	3	3	5	5	3	4	5	5	5	5	5	3	5	4	5	5	5	5	5	3	2	5	5	5	5	5	5	5	5	5
413	2	35	3	2	1	0	92	5	3	4	2	4	4	3	3	3	5	5	3	4	2	4	2	4	5	5	5	4	3	3	4	4	4	4	3	5	5	5	4
414	1	41	3	2	1	1	90	5	3	3	2	4	3	3	3	3	4	3	3	3	3	3	3	4	4	3	3	2	2	2	4	2	3	4	3	3	3	3	3
415	2	34	2	1	2	1	132	5	3	4	2	4	4	5	4	5	3	4	4	3	3	4	4	4	4	3	5	2	3	2	4	5	3	3	4	5	5	5	2
416	2	36	2	2	1	0
417	2	30	3	2	1	0	73	4	4	4	3	4	5	4	4	2	5	4	3	4	3	3	4	5	3	3	5	5	5	5	5	4	4	3	5	5	5	5	5
418	2	33	2	2	1	1
419	1	31	2	2	1	0	74	4	5	4	2	3	4	5	4	3	5	5	3	5	3	4	3	5	4	3	4	3	3	2	4	4	4	3	3	5	4	5	4
421	1	39	3	2	1	0	85	3	3	5	5	5	5	5	5	2	5	5	3	5	5	2	5	5	2	1	5	4	4	4	5	4	4	3	3	5	5	5	4
422	1	22	1	1	2	1	97	4	5	4	2	4	5	5	4	3	5	5	5	4	5	4	2	5	5	4	4	1	1	1	5	5	5	4	2	5	5	5	2
423	2	33	3	2	1	0	82	4	3	4	2	5	3	3	2	2	5	5	4	5	2	4	1	5	4	3	4	1	1	1	5	4	4	3	3	4	4	5	4
425	1	29	3	2	1	0	65	4	4	2	2	3	3	4	4	4	4	4	3	4	2	4	3	4	4	4	3	2	3	2	4	4	3	3	3	4	4	4	2
426	1	30	2	2	1	0	83	5	5	3	1	3	3	3	4	4	5	4	3	3	4	4	4	4	4	3	3	4	2	4	5	4	4	3	3	5	2	5	3
428	1	26	2	1	2	1	84	5	5	4	2	4	5	4	5	5	5	5	5	5	1	5	5	5	5	5	4	3	2	2	5	5	3	5	5	5	5	5	4
430	1		2	2	1	0
431	2	32	1	2	1	1
432	1	28	2	2	1	0	67	5	5	5	1	4	4	3	3	4	5	5	3	5	3	3	3	5	3	2	5	1	1	1	5	5	5	5	5	5	5	5	5
433	1	34	3	2	1	1	99	5	3	4	3	5	5	4	4	3	5	5	3	5	1	5	3	5	5	5	5	4	4	4	5	5	4	4	4	5	5	5	5
434	1	37	3	2	1	1	79	5	4	4	3	1	5	4	2	3	5	4	2	5	1	5	5	5	4	5	3	5	5	5	5	2	5	5	1	3	3	3	3
436	1	29	1	2	1	1	77	5	5	3	1	2	3	3	4	3	5	5	2	4	3	3	3	4	4	3	2	3	3	3	4	4	4	4	3	4	4	5	4
439	1	40	3	2	2	1	82	5	4	2	2	3	3	3	4	3	4	5	3	4	2	5	3	5	5	3	4	3	2	2	4	5	2	4	3	4	5	5	4
440	1	35	3	2	1	0	83	5	4	2	2	5	4	4	4	2	5	5	4	5	3	4	5	5	3	3	5	2	2	2	5	5	5	5	4	5	5	5	4
441	1	38	3	2	1	1	56	5	4	2	1	3	4	4	4	4	4	4	4	4	2	5	2	3	4	3	3	2	2	2	4	3	3	4	3	3	3	3	2
443	1	38	3	2	1	1	68	5	5	4	2	3	4	3	3	2	5	5	4	4	2	5	3	5	4	4	4	3	3	3	5	5	5	4	4	5	5	5	5
444	2	33	2	1	1	1	69	5	5	5	5	5	5	4	5	1	5	5	3	5	5	3	5	5	3	2	5	4	4	4	5	5	5	3	5	5	5	5	5
445	2	41	3	2	1	1	81	4	3	4	1	4	4	3	3	3	4	4	4	3	3	4	3	4	3	3	4	3	3	3	4	5	4	3	3	5	5	5	5
446	2	35	3	2	1	1	74	5	4	1	1	4	5	5	4	4	5	4	4	5	3	5	4	5	5	5	5	1	3	4	5	2	5	5	5	5	5	5	5
448	1	32	3	2	1	1	79
449	2	35	2	1	1	1	89	4	3	3	3	3	3	3	3	3	5	5	4	4	4	4	3	5	4	3	3	3	3	3	5	4	3	4	3	5	5	5	4
450	1	34	3	2	1	0	70	5	4	4	1	2	5	4	4	4	4	4	4	4	4	4	4	4	4	4	4	4	4	4	4	4	4	4	4	4	4	4	4
451	1	32	3	1	2	1	94	3	4	4	4	4	4	4	4	3	5	5	3	5	1	1	1	5	2	3	5	5	5	5	5	5	5	4	3	5	5	5	5
452	1	24	2	1	2	0	68	5	4	4	2	3	4	3	3	2	5	5	4	4	4	4	2	4	4	4	4	2	2	2	4	4	4	2	2	4	4	3	4
453	1	36	2	2	1	1
455	1	31	2	2	1	1	84	5	5	5	1	3	5	1	1	1	5	5	3	5	1	5	3	5	4	2	4	4	5	5	5	3	3	4	4	5	5	5	4
456	1	35	3	2	1	0	68	5	4	3	1	4	4	4	4	4	5	5	4	5	1	5	3	4	4	4	5	4	3	3	4	4	4	3	3	5	5	5	5
457	2	39	2	2	1	0	78	4	5	2	2	3	4	4	3	2	5	5	4	5	1	5	2	4	4	4	4	5	4	4	4	2	4	4	3	5	3	5	1
458	1	37	1	2	1	1	81	4	4	3	2	4	4	4	3	3	5	5	4	4	2	4	4	4	4	4	4	4	4	4	4	4	4	4	3	4	4	4	3
459	1	35	2	2	1	0	75	5	2	3	1	3	3	3	3	3	5	5	3	4	3	5	3	5	3	3	4	3	3	3	3	4	4	4	3	4	3	3	4
	codificación
	PARITY
		primípara	1
		multiparous	2
	EDUCATION LEVEL
		without studies or until high school	1
		media	2
		university and PhD	3
	PAID JOB
		Yes	2
		No	1
	NACIONALITY
		Spanish	1
		Immigrant	2
	RISK FACTOR
		Yes	1
		NO	0
	In all questions about preferences the same graduation:
		Strongly disagree		1
		Disagree		2
		Neutral		3
		Agree		4
		Strongly agree		5
